# Supplementary material for: Pumpkin Oil and Its Effect on the Quality of Naples-Style Salami Produced from Buffalo Meat
Source: Foods. 2025 Mar 20;14(6):1077. doi: 10.3390/foods14061077 (PMC11942082; doi:10.3390/foods14061077)
Supplement: Supplementary file 1 [file foods-14-01077-s001.zip]

Archive with 1 entries (1 files):
- foods-3529332-supplementary.pdf
